# Supplementary material for: Urine Cytological Diagnostics: Possibilities and Limitations—A 25-Year Review and Overview at Hannover Medical School
Source: Clin Pract. 2025 Dec 12;15(12):234. doi: 10.3390/clinpract15120234 (PMC12732187; doi:10.3390/clinpract15120234)
Supplement: Supplementary file 1 [file clinpract-15-00234-s001.zip]

Archive with 1 entries (1 files):
- clinpract-3994337-supplementary.pdf
